# Supplementary material for: COVID-19 Vaccination in Pregnancy: Pilot Study of Plasma MicroRNAs Associated with Inflammatory Cytokines after COVID-19 mRNA Vaccination
Source: Vaccines (Basel). 2024 Jun 14;12(6):658. doi: 10.3390/vaccines12060658 (PMC11209245; doi:10.3390/vaccines12060658)
Supplement: Supplementary file 1 [file vaccines-12-00658-s001.zip]

Archive with 1 entries (1 files):
- vaccines-3017192-supplementary.pdf
